# Supplementary material for: Microbial community differentiation in vent chimneys of the Lost City Hydrothermal Field reflects habitat heterogeneity
Source: Front Microbiomes. 2025 Jan 20;3:1401831. doi: 10.3389/frmbi.2024.1401831 (PMC12993503; doi:10.3389/frmbi.2024.1401831)
Supplement: Supplementary file 1 [file Table1.xlsx]

## Sheet: Sheet1
Bin	Completeness	Contamination	Classification	Closest Reference
Bin001	64.14	1.31	d__Archaea;p__Halobacteriota;c__Methanosarcinia;o__Methanosarcinales;f__Methanosarcinaceae;g__JAAXQB01;s__	GCA_012329085.1
Bin002	64.11	0	d__Archaea;p__Halobacteriota;c__Methanosarcinia;o__Methanosarcinales;f__Methanosarcinaceae;g__JAAXQB01;s__JAAXQB01 sp012329085	GCA_012329085.1
Bin003	87.07	0	d__Archaea;p__Halobacteriota;c__Syntropharchaeia;o__ANME-1;f__ANME-1;g__JACGMN01;s__JACGMN01 sp014061035	GCA_014061035.1
Bin004	65.42	0	d__Archaea;p__Nanoarchaeota;c__Nanoarchaeia;o__UBA583;f__UBA583;g__;s__	N/A
Bin005	99.51	1.94	d__Archaea;p__Thermoproteota;c__Nitrososphaeria;o__Nitrososphaerales;f__Nitrosopumilaceae;g__;s__	N/A
Bin006	51.94	0	d__Archaea;p__Thermoproteota;c__Nitrososphaeria;o__Nitrososphaerales;f__Nitrosopumilaceae;g__Cenarchaeum;s__	N/A
Bin007	59.22	0	d__Archaea;p__Thermoproteota;c__Nitrososphaeria;o__Nitrososphaerales;f__Nitrosopumilaceae;g__Nitrosopumilus;s__	GCA_007571225.1
Bin008	92.52	6.36	d__Bacteria;p__Acidobacteriota;c__Acidobacteriae;o__Bryobacterales;f__UBA6623;g__;s__	N/A
Bin009	59.52	0	d__Bacteria;p__Acidobacteriota;c__Acidobacteriae;o__VXMN01;f__VXMN01;g__VXMN01;s__	GCA_009841055.1
Bin010	92.09	3.42	d__Bacteria;p__Acidobacteriota;c__Thermoanaerobaculia;o__UBA5704;f__QQVD01;g__WTGL01;s__	N/A
Bin011	68.13	5.82	d__Bacteria;p__Acidobacteriota;c__Vicinamibacteria;o__Vicinamibacterales;f__UBA8438;g__VXRJ01;s__	GCA_009838525.1
Bin012	70.53	1.71	d__Bacteria;p__Actinobacteriota;c__Acidimicrobiia;o__Acidimicrobiales;f__;g__;s__	N/A
Bin013	90.6	3.42	d__Bacteria;p__Actinobacteriota;c__Acidimicrobiia;o__Acidimicrobiales;f__Bin134;g__VXNF01;s__	N/A
Bin014	74.88	8.55	d__Bacteria;p__Actinobacteriota;c__Acidimicrobiia;o__Acidimicrobiales;f__Bin134;g__VXNF01;s__	N/A
Bin015	90.08	2.56	d__Bacteria;p__Actinobacteriota;c__Acidimicrobiia;o__Acidimicrobiales;f__SHLQ01;g__;s__	N/A
Bin016	96.15	2.99	d__Bacteria;p__Actinobacteriota;c__Acidimicrobiia;o__Acidimicrobiales;f__SZUA-35;g__SZUA-35;s__	GCA_003231975.1
Bin017	86.13	4.7	d__Bacteria;p__Actinobacteriota;c__Acidimicrobiia;o__Acidimicrobiales;f__SZUA-35;g__SZUA-35;s__	GCA_003231975.1
Bin018	77.78	1.71	d__Bacteria;p__Actinobacteriota;c__Acidimicrobiia;o__Acidimicrobiales;f__UBA11606;g__;s__	N/A
Bin019	78.38	2.14	d__Bacteria;p__Actinobacteriota;c__Acidimicrobiia;o__Acidimicrobiales;f__UBA11606;g__VXYK01;s__	GCA_009845995.1
Bin020	82.35	8.55	d__Bacteria;p__Actinobacteriota;c__Acidimicrobiia;o__Acidimicrobiales;f__UBA11606;g__VXYK01;s__	GCA_009845995.1
Bin021	94.87	1.28	d__Bacteria;p__Actinobacteriota;c__Acidimicrobiia;o__Acidimicrobiales;f__UBA11606;g__VYCW01;s__	GCA_009840695.1
Bin022	79.06	3.73	d__Bacteria;p__Actinobacteriota;c__Acidimicrobiia;o__Acidimicrobiales;f__UBA11606;g__VYCW01;s__	N/A
Bin023	51.2	2.33	d__Bacteria;p__Actinobacteriota;c__Acidimicrobiia;o__UBA5794;f__Bin76;g__Bin76;s__	N/A
Bin024	97.86	5.27	d__Bacteria;p__Actinobacteriota;c__Acidimicrobiia;o__UBA5794;f__UBA5794;g__;s__	N/A
Bin025	88.98	2.97	d__Bacteria;p__Bacteroidota;c__Bacteroidia;o__Bacteroidales;f__JAAYJT01;g__JAAYJT01;s__	GCA_012522795.1
Bin026	52.74	2.82	d__Bacteria;p__Bacteroidota;c__Bacteroidia;o__Chitinophagales;f__Saprospiraceae;g__HyVt-613;s__	GCA_011371135.1
Bin027	79.51	0.69	d__Bacteria;p__Bacteroidota;c__Bacteroidia;o__Cytophagales;f__Cyclobacteriaceae;g__;s__	GCA_003228395.1
Bin028	79.47	1.26	d__Bacteria;p__Bacteroidota;c__Bacteroidia;o__Flavobacteriales;f__Flavobacteriaceae;g__;s__	N/A
Bin029	65.95	2.3	d__Bacteria;p__Bacteroidota;c__Bacteroidia;o__Flavobacteriales;f__Flavobacteriaceae;g__;s__	N/A
Bin030	56.4	1.72	d__Bacteria;p__Bacteroidota;c__Bacteroidia;o__Flavobacteriales;f__Flavobacteriaceae;g__Aureibaculum;s__Aureibaculum sp003511845	GCA_003511845.1
Bin031	96.18	3.37	d__Bacteria;p__Bacteroidota;c__Bacteroidia;o__Flavobacteriales;f__Flavobacteriaceae;g__Croceivirga;s__	N/A
Bin032	85.96	3.83	d__Bacteria;p__Bacteroidota;c__Bacteroidia;o__Flavobacteriales;f__Flavobacteriaceae;g__QNYL01;s__	GCA_003973375.1
Bin033	65.83	1.01	d__Bacteria;p__Bacteroidota;c__Bacteroidia;o__Flavobacteriales;f__Flavobacteriaceae;g__RZ26;s__	N/A
Bin034	82.3	3.19	d__Bacteria;p__Bacteroidota;c__Ignavibacteria;o__Ignavibacteriales;f__Melioribacteraceae;g__GCA-2746605;s__	GCA_002746605.1
Bin035	60.22	1	d__Bacteria;p__Bacteroidota;c__Rhodothermia;o__Balneolales;f__Balneolaceae;g__UBA2664;s__	GCA_002359315.1
Bin036	81.73	2.26	d__Bacteria;p__Bacteroidota;c__Rhodothermia;o__Rhodothermales;f__VXPQ01;g__VXPQ01;s__	GCA_009839485.1
Bin037	66.93	0.66	d__Bacteria;p__Bipolaricaulota;c__Bipolaricaulia;o__Bipolaricaulales;f__Bipolaricaulaceae;g__UBA3574;s__	GCA_002375935.1
Bin038	81.9	0	d__Bacteria;p__Bipolaricaulota;c__Bipolaricaulia;o__UBA7950;f__UBA9294;g__;s__	GCA_003545155.1
Bin039	74.4	0	d__Bacteria;p__Bipolaricaulota;c__Bipolaricaulia;o__UBA7950;f__UBA9294;g__SPBW01;s__	GCA_004525685.1
Bin040	79.9	2.24	d__Bacteria;p__Campylobacterota;c__Campylobacteria;o__Campylobacterales;f__QNZT01;g__;s__	GCA_003978405.1
Bin041	89.87	1.25	d__Bacteria;p__Campylobacterota;c__Campylobacteria;o__Campylobacterales;f__Sulfurospirillaceae;g__Sulfurospirillum_A;s__	GCF_000597725.1
Bin042	56.62	0.1	d__Bacteria;p__Chloroflexota;c__Dehalococcoidia;o__SZUA-161;f__SpSt-899;g__;s__	N/A
Bin043	79.65	1.61	d__Bacteria;p__Desulfobacterota_F;c__Desulfuromonadia;o__Desulfuromonadales;f__Geopsychrobacteraceae;g__Desulfuromusa;s__	N/A
Bin044	77.06	0	d__Bacteria;p__Desulfobacterota;c__Desulfobacteria;o__Desulfobacterales;f__ETH-SRB1;g__;s__	N/A
Bin045	75.3	0	d__Bacteria;p__Desulfobacterota;c__Desulfobulbia;o__Desulfobulbales;f__Desulfobulbaceae;g__;s__	N/A
Bin046	92.56	0.79	d__Bacteria;p__Desulfobacterota;c__Desulfobulbia;o__Desulfobulbales;f__Desulfobulbaceae;g__;s__	N/A
Bin047	96.43	0.84	d__Bacteria;p__Desulfobacterota;c__Desulfobulbia;o__Desulfobulbales;f__Desulfobulbaceae;g__;s__	N/A
Bin048	91.67	6.85	d__Bacteria;p__Desulfobacterota;c__Desulfobulbia;o__Desulfobulbales;f__Desulfurivibrionaceae;g__;s__	N/A
Bin049	74.94	4.55	d__Bacteria;p__Firmicutes_A;c__Clostridia;o__Peptostreptococcales;f__Natronincolaceae;g__GCA-2733545;s__	GCA_002733545.1
Bin050	86.99	0	d__Bacteria;p__Firmicutes_B;c__Desulfotomaculia;o__Ammonifexales;f__Desulforudaceae;g__;s__	N/A
Bin051	81.26	6.22	d__Bacteria;p__Firmicutes_B;c__Desulfotomaculia;o__Desulfotomaculales;f__Desulfotomaculaceae;g__;s__	N/A
Bin052	68.74	6.65	d__Bacteria;p__Firmicutes_D;c__Dethiobacteria;o__DTU022;f__JAAZDR01;g__;s__	GCA_012512705.1
Bin053	50.72	1.02	d__Bacteria;p__Firmicutes_D;c__Dethiobacteria;o__PWVN01;f__;g__;s__	N/A
Bin054	97.33	0	d__Bacteria;p__Firmicutes;c__Bacilli;o__Acholeplasmatales;f__Acholeplasmataceae;g__UBA2284;s__	GCA_003249785.1
Bin055	98.67	2.78	d__Bacteria;p__Firmicutes;c__Bacilli;o__Acholeplasmatales;f__Acholeplasmataceae;g__UBA2284;s__	GCA_003249785.1
Bin056	74.04	8.84	d__Bacteria;p__Gemmatimonadota;c__Gemmatimonadetes;o__Longimicrobiales;f__UBA6960;g__;s__	N/A
Bin057	79.11	0.3	d__Bacteria;p__Latescibacterota;c__UBA2968;o__UBA2968;f__GCA-2709665;g__;s__	GCA_012270675.1
Bin058	65.8	3.45	d__Bacteria;p__Methylomirabilota;c__Methylomirabilia;o__Methylomirabilales;f__CSP1-5;g__CSP1-5;s__CSP1-5 sp012974305	GCA_012974305.1
Bin059	87.27	4.9	d__Bacteria;p__Myxococcota;c__Bradymonadia;o__Bradymonadales;f__Bradymonadaceae;g__;s__	GCF_007993755.1
Bin060	92.9	3.37	d__Bacteria;p__Myxococcota;c__Polyangia;o__Polyangiales;f__SG8-38;g__UBA1660;s__	GCA_002320815.1
Bin061	83.14	2.59	d__Bacteria;p__Nitrospirota;c__Nitrospiria;o__Nitrospirales;f__UBA8639;g__Bin75;s__	GCA_002238765.1
Bin062	62.34	0	d__Bacteria;p__Nitrospirota;c__Thermodesulfovibrionia;o__Thermodesulfovibrionales;f__UBA9935;g__;s__	N/A
Bin063	61.07	2.15	d__Bacteria;p__NPL-UPA2;c__NPL-UPA2;o__NPL-UPA2;f__;g__;s__	GCA_013151555.1
Bin064	70.9	3.23	d__Bacteria;p__NPL-UPA2;c__NPL-UPA2;o__NPL-UPA2;f__NPL-UPA2;g__NPL-UPA2;s__	GCA_003574845.1
Bin065	52.48	0.54	d__Bacteria;p__Omnitrophota;c__;o__;f__;g__;s__	N/A
Bin066	61.83	0	d__Bacteria;p__Patescibacteria;c__Gracilibacteria;o__BD1-5;f__UBA6164;g__UBA6489;s__	GCA_002435385.1
Bin067	52.19	0	d__Bacteria;p__Patescibacteria;c__Gracilibacteria;o__UBA4473;f__UBA4473;g__JAACPJ01;s__	GCA_009995455.1
Bin068	51.18	5.17	d__Bacteria;p__Patescibacteria;c__Gracilibacteria;o__UBA4473;f__UBA4473;g__OLZORAL124-38-8;s__	GCA_002747745.1
Bin069	78.45	0	d__Bacteria;p__Patescibacteria;c__Paceibacteria;o__Moranbacterales;f__GCA-2747515;g__;s__	GCA_002747515.1
Bin070	78.74	0.16	d__Bacteria;p__Patescibacteria;c__Paceibacteria;o__Moranbacterales;f__GCA-2747515;g__;s__	GCA_002747515.1
Bin071	77.59	2.23	d__Bacteria;p__Patescibacteria;c__Paceibacteria;o__Moranbacterales;f__GCA-2747515;g__;s__	GCA_002747515.1
Bin072	72.54	6.11	d__Bacteria;p__Patescibacteria;c__Paceibacteria;o__Paceibacterales;f__PEYH01;g__;s__	GCA_002774465.1
Bin073	59.17	2.74	d__Bacteria;p__Patescibacteria;c__Paceibacteria;o__Paceibacterales;f__RBG-13-42-11;g__;s__	GCA_001821455.1
Bin074	71.92	1.88	d__Bacteria;p__Patescibacteria;c__Paceibacteria;o__UBA9983_A;f__GCA-2747955;g__GCA-2747955;s__	GCA_002747955.1
Bin075	53.87	5.39	d__Bacteria;p__Patescibacteria;c__Paceibacteria;o__UBA9983_A;f__GCA-2747955;g__GCA-2747955;s__	GCA_002747955.1
Bin076	84.77	6.9	d__Bacteria;p__Patescibacteria;c__Paceibacteria;o__UBA9983_A;f__UBA1539;g__;s__	GCA_002788135.1
Bin077	70.82	1.88	d__Bacteria;p__Patescibacteria;c__Paceibacteria;o__UBA9983_A;f__UBA2163;g__;s__	N/A
Bin078	81.03	4.6	d__Bacteria;p__Patescibacteria;c__Paceibacteria;o__UBA9983_A;f__UBA2163;g__1-14-0-10-47-16;s__	GCA_002773395.1
Bin079	69.5	0.11	d__Bacteria;p__Planctomycetota;c__Planctomycetes;o__Pirellulales;f__Pirellulaceae;g__Rubripirellula;s__	GCF_001642955.1
Bin080	85.86	5.76	d__Bacteria;p__Poribacteria;c__WGA-4E;o__WGA-4E;f__WGA-3G;g__MSPOR6;s__	GCA_003635185.1
Bin081	51.22	2.78	d__Bacteria;p__Proteobacteria;c__Alphaproteobacteria;o__Caulobacterales;f__Maricaulaceae;g__;s__	N/A
Bin082	84.89	1.44	d__Bacteria;p__Proteobacteria;c__Alphaproteobacteria;o__Caulobacterales;f__Maricaulaceae;g__Robiginitomaculum_A;s__	N/A
Bin083	71.37	8.02	d__Bacteria;p__Proteobacteria;c__Alphaproteobacteria;o__Caulobacterales;f__Maricaulaceae;g__Robiginitomaculum_A;s__	N/A
Bin084	94.13	0.27	d__Bacteria;p__Proteobacteria;c__Alphaproteobacteria;o__Caulobacterales;f__Maricaulaceae;g__Robiginitomaculum_B;s__	GCA_002733805.1
Bin085	91.3	1.92	d__Bacteria;p__Proteobacteria;c__Alphaproteobacteria;o__Caulobacterales;f__Maricaulaceae;g__Robiginitomaculum_B;s__	GCA_002733805.1
Bin086	95.36	2.36	d__Bacteria;p__Proteobacteria;c__Alphaproteobacteria;o__Geminicoccales;f__Geminicoccaceae;g__CADEGR01;s__	GCA_902826935.1
Bin087	95.23	8.53	d__Bacteria;p__Proteobacteria;c__Alphaproteobacteria;o__Geminicoccales;f__Geminicoccaceae;g__CADEGR01;s__	GCA_902826935.1
Bin088	81.61	9.22	d__Bacteria;p__Proteobacteria;c__Alphaproteobacteria;o__Micavibrionales;f__Micavibrionaceae;g__;s__	N/A
Bin089	84.86	3.01	d__Bacteria;p__Proteobacteria;c__Alphaproteobacteria;o__Rhizobiales;f__Aestuariivirgaceae;g__JABDJG01;s__	GCA_013002595.1
Bin090	75.09	1.47	d__Bacteria;p__Proteobacteria;c__Alphaproteobacteria;o__Rhizobiales;f__Cohaesibacteraceae;g__Cohaesibacter;s__	GCF_900215605.1
Bin091	94.16	9.94	d__Bacteria;p__Proteobacteria;c__Alphaproteobacteria;o__Rhizobiales;f__Devosiaceae;g__DROE01;s__	GCA_011322005.1
Bin092	74.5	1.38	d__Bacteria;p__Proteobacteria;c__Alphaproteobacteria;o__Rhizobiales;f__Hyphomicrobiaceae;g__;s__	N/A
Bin093	64.5	8.33	d__Bacteria;p__Proteobacteria;c__Alphaproteobacteria;o__Rhizobiales;f__Hyphomicrobiaceae;g__;s__	N/A
Bin094	100	7.99	d__Bacteria;p__Proteobacteria;c__Alphaproteobacteria;o__Rhizobiales;f__Rhizobiaceae;g__Chelativorans;s__	N/A
Bin095	67.63	1.07	d__Bacteria;p__Proteobacteria;c__Alphaproteobacteria;o__Rhodobacterales;f__Rhodobacteraceae;g__Aliiroseovarius;s__	GCA_002367285.1
Bin096	98.59	0.77	d__Bacteria;p__Proteobacteria;c__Alphaproteobacteria;o__Rhodobacterales;f__Rhodobacteraceae;g__JL08;s__	GCF_003352045.1
Bin097	76.95	0.46	d__Bacteria;p__Proteobacteria;c__Alphaproteobacteria;o__Rhodobacterales;f__Rhodobacteraceae;g__Marinosulfonomonas;s__	GCA_003535335.1
Bin098	67.73	0	d__Bacteria;p__Proteobacteria;c__Alphaproteobacteria;o__Rhodobacterales;f__Rhodobacteraceae;g__Marinosulfonomonas;s__	GCF_003544895.1
Bin099	67.24	6.9	d__Bacteria;p__Proteobacteria;c__Alphaproteobacteria;o__Rhodobacterales;f__Rhodobacteraceae;g__Marinosulfonomonas;s__	N/A
Bin100	93.18	1.24	d__Bacteria;p__Proteobacteria;c__Alphaproteobacteria;o__Rhodobacterales;f__Rhodobacteraceae;g__NORP110;s__	GCA_002732955.1
Bin101	83.43	1.41	d__Bacteria;p__Proteobacteria;c__Alphaproteobacteria;o__Rhodobacterales;f__Rhodobacteraceae;g__NORP181;s__	GCA_002400675.1
Bin102	85.39	7.64	d__Bacteria;p__Proteobacteria;c__Alphaproteobacteria;o__Rhodobacterales;f__Rhodobacteraceae;g__NORP181;s__	GCA_002400675.1
Bin103	94.18	6.41	d__Bacteria;p__Proteobacteria;c__Alphaproteobacteria;o__Rhodobacterales;f__Rhodobacteraceae;g__Ruegeria;s__Ruegeria arenilitoris	GCF_013032855.1
Bin104	94.42	0.82	d__Bacteria;p__Proteobacteria;c__Alphaproteobacteria;o__Rhodobacterales;f__Rhodobacteraceae;g__UBA7951;s__UBA7951 sp003511785	GCA_003511785.1
Bin105	97.76	0	d__Bacteria;p__Proteobacteria;c__Alphaproteobacteria;o__Sphingomonadales;f__Emcibacteraceae;g__Emcibacter_A;s__	GCA_002401545.1
Bin106	73.62	1.57	d__Bacteria;p__Proteobacteria;c__Gammaproteobacteria;o__Burkholderiales;f__Burkholderiaceae;g__Ralstonia;s__	GCA_002298975.1
Bin107	57	0.25	d__Bacteria;p__Proteobacteria;c__Gammaproteobacteria;o__Chromatiales;f__Chromatiaceae;g__;s__	N/A
Bin108	90.43	0.4	d__Bacteria;p__Proteobacteria;c__Gammaproteobacteria;o__Chromatiales;f__Sedimenticolaceae;g__Thiolapillus;s__	N/A
Bin109	77.65	2.25	d__Bacteria;p__Proteobacteria;c__Gammaproteobacteria;o__Enterobacterales;f__Moritellaceae;g__Moritella;s__	N/A
Bin110	60.08	1.17	d__Bacteria;p__Proteobacteria;c__Gammaproteobacteria;o__Ga0077536;f__;g__;s__	N/A
Bin111	99.59	4.45	d__Bacteria;p__Proteobacteria;c__Gammaproteobacteria;o__GCA-001735895;f__GCA-001735895;g__JACNJF01;s__	GCA_014382695.1
Bin112	93.64	1.72	d__Bacteria;p__Proteobacteria;c__Gammaproteobacteria;o__Granulosicoccales;f__Granulosicoccaceae;g__UBA7957;s__UBA7957 sp003511825	GCA_003511825.1
Bin113	59.84	6.83	d__Bacteria;p__Proteobacteria;c__Gammaproteobacteria;o__Methylococcales;f__;g__;s__	N/A
Bin114	87.43	0.78	d__Bacteria;p__Proteobacteria;c__Gammaproteobacteria;o__Methylococcales;f__DRLZ01;g__DRLZ01;s__	GCA_011322755.1
Bin115	92.29	2.82	d__Bacteria;p__Proteobacteria;c__Gammaproteobacteria;o__Methylococcales;f__DRLZ01;g__DRLZ01;s__	GCA_011322755.1
Bin116	58.79	0.79	d__Bacteria;p__Proteobacteria;c__Gammaproteobacteria;o__Methylococcales;f__Methylomonadaceae;g__;s__	N/A
Bin117	64.09	1.06	d__Bacteria;p__Proteobacteria;c__Gammaproteobacteria;o__Methylococcales;f__Methylomonadaceae;g__;s__	N/A
Bin118	83.13	3.79	d__Bacteria;p__Proteobacteria;c__Gammaproteobacteria;o__Methylococcales;f__Methylomonadaceae;g__Methyloprofundus;s__	GCF_002189065.1
Bin119	81.88	2.95	d__Bacteria;p__Proteobacteria;c__Gammaproteobacteria;o__Methylococcales;f__Methylomonadaceae;g__QPIN01;s__	GCA_013139755.1
Bin120	61.52	4.16	d__Bacteria;p__Proteobacteria;c__Gammaproteobacteria;o__Methylococcales;f__Methylomonadaceae;g__QPIN01;s__	GCA_013139755.1
Bin121	68.43	0.54	d__Bacteria;p__Proteobacteria;c__Gammaproteobacteria;o__Methylococcales;f__Methylomonadaceae;g__QPIN01;s__	N/A
Bin122	80.24	7.48	d__Bacteria;p__Proteobacteria;c__Gammaproteobacteria;o__Methylococcales;f__Methylomonadaceae;g__QPIN01;s__	N/A
Bin123	60.4	1.15	d__Bacteria;p__Proteobacteria;c__Gammaproteobacteria;o__Methylococcales;f__UBA2778;g__;s__	GCA_002311315.1
Bin124	73.69	4.61	d__Bacteria;p__Proteobacteria;c__Gammaproteobacteria;o__Methylococcales;f__UBA2778;g__;s__	GCA_002311315.1
Bin125	90.15	7.4	d__Bacteria;p__Proteobacteria;c__Gammaproteobacteria;o__Methylococcales;f__UBA2778;g__;s__	N/A
Bin126	97.81	2.37	d__Bacteria;p__Proteobacteria;c__Gammaproteobacteria;o__Methylococcales;f__UBA2778;g__UBA1147;s__	GCA_002311315.1
Bin127	95.35	9.64	d__Bacteria;p__Proteobacteria;c__Gammaproteobacteria;o__Methylococcales;f__UBA2778;g__UBA1147;s__	GCA_002311315.1
Bin128	98.2	2.24	d__Bacteria;p__Proteobacteria;c__Gammaproteobacteria;o__Methylococcales;f__UBA2778;g__UBA2778;s__	GCA_002352385.1
Bin129	78.92	1.88	d__Bacteria;p__Proteobacteria;c__Gammaproteobacteria;o__Nitrosococcales;f__Methylophagaceae;g__UBA652;s__UBA652 sp002299915	GCA_002299915.1
Bin130	93.71	2.33	d__Bacteria;p__Proteobacteria;c__Gammaproteobacteria;o__Pseudomonadales;f__UBA7434;g__;s__	N/A
Bin131	64.97	6.93	d__Bacteria;p__Proteobacteria;c__Gammaproteobacteria;o__RKRP01;f__RKRP01;g__RKRP01;s__	N/A
Bin132	77.78	2.11	d__Bacteria;p__Proteobacteria;c__Gammaproteobacteria;o__SZUA-229;f__SZUA-229;g__;s__	GCA_013042055.1
Bin133	83.22	0.18	d__Bacteria;p__Proteobacteria;c__Gammaproteobacteria;o__SZUA-229;f__SZUA-229;g__GCA-2746365;s__	GCA_013138755.1
Bin134	73	1.82	d__Bacteria;p__Proteobacteria;c__Gammaproteobacteria;o__SZUA-229;f__SZUA-229;g__GCA-2746365;s__	GCA_013138755.1
Bin135	65.58	5.11	d__Bacteria;p__Proteobacteria;c__Gammaproteobacteria;o__Thiohalobacterales;f__DSM-19610;g__;s__	N/A
Bin136	77.51	0.61	d__Bacteria;p__Proteobacteria;c__Gammaproteobacteria;o__Thiomicrospirales;f__Thiomicrospiraceae;g__AkT22;s__	GCF_011398155.1
Bin137	77.37	1.22	d__Bacteria;p__Proteobacteria;c__Gammaproteobacteria;o__Thiomicrospirales;f__Thiomicrospiraceae;g__Hydrogenovibrio;s__	GCA_002299585.1
Bin138	92.22	1.52	d__Bacteria;p__Proteobacteria;c__Gammaproteobacteria;o__Thiomicrospirales;f__Thiomicrospiraceae;g__Hydrogenovibrio;s__	GCA_002299585.1
Bin139	53.33	2.44	d__Bacteria;p__Proteobacteria;c__Gammaproteobacteria;o__Thiomicrospirales;f__Thiomicrospiraceae;g__Hydrogenovibrio;s__	GCA_002299585.1
Bin140	59.22	1.22	d__Bacteria;p__Proteobacteria;c__Gammaproteobacteria;o__Thiomicrospirales;f__Thiomicrospiraceae;g__Hydrogenovibrio;s__	N/A
Bin141	95.54	1.52	d__Bacteria;p__Proteobacteria;c__Gammaproteobacteria;o__Thiomicrospirales;f__Thiomicrospiraceae;g__Hydrogenovibrio;s__Hydrogenovibrio sp002299585	GCA_002299585.1
Bin142	59.83	3.45	d__Bacteria;p__Proteobacteria;c__Gammaproteobacteria;o__Thiomicrospirales;f__Thiomicrospiraceae;g__Thiomicrorhabdus;s__	GCA_002299245.1
Bin143	80.17	3.35	d__Bacteria;p__Proteobacteria;c__Gammaproteobacteria;o__Thiomicrospirales;f__Thiomicrospiraceae;g__Thiomicrorhabdus;s__Thiomicrorhabdus sp002299245	GCA_002299245.1
Bin144	74.03	3.89	d__Bacteria;p__Proteobacteria;c__Gammaproteobacteria;o__Thiotrichales;f__Thiotrichaceae;g__Cocleimonas;s__	GCF_004339015.1
Bin145	95.36	6.68	d__Bacteria;p__Proteobacteria;c__Gammaproteobacteria;o__Thiotrichales;f__Thiotrichaceae;g__HyVt-477;s__	GCA_011375245.1
Bin146	65.62	1	d__Bacteria;p__Proteobacteria;c__Gammaproteobacteria;o__Thiotrichales;f__UWMA-0217;g__;s__	GCA_011330835.1
Bin147	63.88	1.17	d__Bacteria;p__Proteobacteria;c__Gammaproteobacteria;o__Thiotrichales;f__UWMA-0217;g__;s__	GCA_012961935.1
Bin148	95.16	1.63	d__Bacteria;p__Proteobacteria;c__Gammaproteobacteria;o__Thiotrichales;f__UWMA-0217;g__UWMA-0217;s__	GCA_012961935.1
Bin149	75.88	2.14	d__Bacteria;p__Proteobacteria;c__Gammaproteobacteria;o__Thiotrichales;f__UWMA-0217;g__UWMA-0217;s__	GCA_012961935.1
Bin150	78.02	5.36	d__Bacteria;p__Proteobacteria;c__Gammaproteobacteria;o__UBA4575;f__JACCYU01;g__;s__	N/A
Bin151	93.39	9.59	d__Bacteria;p__Proteobacteria;c__Gammaproteobacteria;o__Woeseiales;f__Woeseiaceae;g__UBA1847;s__	N/A
