# Supplementary material for: Microbial community differentiation in vent chimneys of the Lost City Hydrothermal Field reflects habitat heterogeneity
Source: Front Microbiomes. 2025 Jan 20;3:1401831. doi: 10.3389/frmbi.2024.1401831 (PMC12993503; doi:10.3389/frmbi.2024.1401831)
Supplement: Supplementary file 2 [file Table2.xlsx]

## Sheet: Sheet1
Sample Type	Sample	LC00038_CTD	LC02654_CTD	LC02656_CTD	0AMFd101A_20B_CTD	0AMFd104B_20B_CTD	0AMFd105B_20B_CTD	0AMFd107A_20B_CTD	0AMFd108A_20B_CTD	0AMFd109A_20B_CTD	0AMFd110A_20B_CTD	0AMFd111A_20B_CTD	0AMFd113A_20B_CTD	0AMFd114A_20B_CTD	0AMFd121B_20B_CTD	0AMFd122B_20B_CTD	0AMFd123A_20B_CTD	0AMFd124A_20B_CTD	0AMFd125A_20B_CTD	0AMFd126A_20B_CTD	0AMFd127A_20B_CTD	0AMFd128A_20B_CTD	0AMFd129A_20B_CTD	0AMFd132A_20B_CTD	0AMFd135A_20B_CTD	0AMFd189B_20B_CTD	0AMFd190B_20B_CTD	0AMFd193A_20B_CTD	0AMFd194A_20B_CTD	0AMFd196A_20B_CTD	0AMFd197A_20B_CTD	0AMFd199A_20B_CTD	0AMFd200A_20B_CTD	0AMFd264B_20B_CTD	0AMFd265B_20B_CTD	0AMFd268A_20B_CTD	0AMFd269A_20B_CTD	0AMFd271A_20B_CTD	0AMFd272A_20B_CTD	0AMFd274A_20B_CTD	0AMFd275A_20B_CTD	0AMFd408A_20B_CTD	0AMFd409A_20B_CTD	0AMFd439B_20B_CTD	0AMFd440B_20B_CTD	0AMFd443A_20B_CTD	0AMFd444A_20B_CTD	0AMFd446A_20B_CTD	0AMFd447A_20B_CTD
AIR	LC03190_air	0	0	0	0	0	0	0	0	0	0	0	0	0	0	0	0	0	0	0	0	0	0	0	0	0	0	0	0	0	0	0	0	0	0	0	0	0	0	0	0	0	0	0	0	0	0	0	0
AIR	0AMRd902_20C_air	0	0	0	0	0	0	0	0	0	0	0	0	0	0	0	0	0	0	0	0	0	0	0	0	0	0	0	0	0	0	0	0	0	0	0	0	0	0	0	0	0	0	0	0	0	0	0	0
AIR	0AMRd903_20C_air	0	0	0	0	0	0	0	0	0	0	0	0	0	0	0	0	0	0	0	0	0	0	0	0	0	0	0	0	0	0	0	0	0	0	0	0	0	0	0	0	0	0	0	0	0	0	0	0
AIR	0AMRd901B_air	0	0	0	0	0	0	0	0	0	0	0	0	0	0	0	0	0	0	0	0	0	0	0	0	0	0	0	0	0	0	0	0	0	0	0	0	0	0	0	0	0	0	0	0	0	0	0	0
AIR	0AMRd902_air	0	0	0	0	0	0	0	0	0	0	0	0	0	0	0	0	0	0	0	0	0	0	0	0	0	0	0	0	0	0	0	0	0	0	0	0	0	0	0	0	0	0	0	0	0	0	0	0
AIR	0AMRd903_air	0	0	0	0	0	0	0	0	0	0	0	0	0	0	0	0	0	0	0	0	0	0	0	0	0	0	0	0	0	0	0	0	0	0	0	0	0	0	0	0	0	0	0	0	0	0	0	0
AIR	0AMRd901_air	0	0	0	0	0	0	0	0	0	0	0	0	0	0	0	0	0	0	0	0	0	0	0	0	0	0	0	0	0	0	0	0	0	0	0	0	0	0	0	0	0	0	0	0	0	0	0	0
AIR	LC03503_air	0	0	0	0	0	0	0	0	0	0	0	0	0	0	0	0	0	0	0	0	0	0	0	0	0	0	0	0	0	0	0	0	0	0	0	0	0	0	0	0	0	0	0	0	0	0	0	0
BLANK	LC02849_blank	0	0	0	0	0	0	0	0	0	0	0	0.0131924	0.000251519	0	0	0	0	0	0	0.0205933	0.00360189	0	0	0	0	0	0	0	0	0	0.000294513	0.0087744	0	0	0	0	0	0	0.0152831	0.0117234	0	0	0	0	0	0	0	0
BLANK	0AMFd102A_20B_blank	0	0	0	0	0	0	0	0	0	0	0	0	0	0	0	0	0	0	0	0	0	0	0	0	0	0	0	0	0	0	0	0	0	0	0	0	0	0	0	0	0	0	0	0	0	0	0	0
BLANK	0AMFd103A_20B_blank	0	0	0	0	0.00158829	0.00103779	0.00198803	1.94e-05	0	0.000826414	0	0.0398712	0.00399722	0.000232212	0	0.00107356	0.00718552	0	0	0.00768428	0.000663267	0	0	0	0	0	0	0	0	0	0.000281579	0	0	0	0	0	0	0	0	0	0	0	0	0	0	0	0	0
BLANK	0AMRd904_20C_blank	0	0	0	0	0	0	0	0	0	0	0	0	0	0	0	0	0	0	0	0	0	0	0	0	0	0	0	0	0	0	0	0	0	0	0	0	0	0	0	0	0	0	0	0	0	0	0	0
BLANK	0AMFd102A_blank	0	0	0	0	0	0	0	0	0	0	0	0	0	0	0	0	0	0	0	0	0	0	0	0	0	0	0	0	0	0	0	0	0	0	0	0	0	0	0	0	0	0	0	0	0	0	0	0
BLANK	0AMFd103A_blank	0	0	0	0	0	0	0	0	0	0	0	0	0	0	0	0	0	0	0	0	0	0	0	0	0	0	0	0	0	0	0	0	0	0	0	0	0	0	0	0	0	0	0	0	0	0	0	0
BLANK	LC03501_blank	0	0	0	0	0	0	0	0	0	0	0	0	0	0	0	0	0	0	0	0	0	0	0	0	0	0	0	0	0	0	0	0	0	0	0	0	0	0	0	0	0	0	0	0	0	0	0	0
BLANK	LC03502_blank	0	0	0	0	0	0	0	0	0	0	0	0	0	0	0	0	0	0	0	0	0	0	0	0	0	0	0	0	0	0	0	0	0	0	0	0	0	0	0	0	0	0	0	0	0	0	0	0
BLANK	LC03504_blank	0	0	0	0	0	0	0	0	0	0	0	0	0	0	0	0	0	0	0	0	0	0	0	0	0	0	0	0	0	0	0	0	0	0	0	0	0	0	0	0	0	0	0	0	0	0	0	0
BIOFILM	LC02867_chimney_biofilm	0	0	0	0	0	0	0	0	0	0	0	0	0	0	0	0	0	0	0	0	0	0	0	0	0	0	0	0	0	0	0	0	0	0	0	0	0	0	0	0	0	0	0	0	0	0	0	0
BIOFILM	LC02870A_chimney_biofilm	0	0	0	0	0	0	0	0	0	0	0	0	0	0	0	0	0	0	0	0	0	0	0	0	0	0	0	0	0	0	0	0	0	0	0	0	0	0	0	0	0	0	0	0	0	0	0	0
BIOFILM	LC02870C_chimney_biofilm	0	0	0	0	0	0	0	0	0	0	0	0	0	0	0	0	0	0	0	0	0	0	0	0	0	0	0	0	0	0	0	0	0	0	0	0	0	0	0	0	0	0	0	0	0	0	0	0
BIOFILM	LC02876_chimney_biofilm	0	0	0	0	0	0	0	0	0	0	0	0	0	0	0	0	0	0	0	0	0	0	0	0	0	0	0	0	0	0	0	0	0	0	0	0	0	0	0	0	0	0	0	0	0	0	0	0
BIOFILM	LC02881_chimney_biofilm	0	0	0	0	0	0	0	0	0	0	0	0	0	0	0	0	0	0	0	0	0	0	0	0	0	0	0	0	0	0	0	0	0	0	0	0	0	0	0	0	0	0	0	0	0	0	0	0
BIOFILM	LC02923_chimney_biofilm	0	0	0	0	0	0	0	0	0	0	0	0	0	0	0	0	0	0	0	0	0	0	0	0	0	0	0	0	0	0	0	0	0	0	0	0	0	0	0	0	0	0	0	0	0	0	0	0
BIOFILM	LC02928_chimney_biofilm	0	0	0	0	0	0	0	0	0	0	0	0	0	0	0	0	0	0	0	0	0	0	0	0	0	0	0	0	0	0	0	0	0	0	0	0	0	0	0	0	0	0	0	0	0	0	0	0
BIOFILM	LC02934_chimney_biofilm	0	0	0	0	0	0	0	0	0	0	0	0	0	0	0	0	0	0	0	0	0	0	0	0	0	0	0	0	0	0	0	0	0	0	0	0	0	0	0	0	0	0	0	0	0	0	0	0
BIOFILM	LC02938_chimney_biofilm	0	0	0	0	0	0	0	0	0	0	0	0	0	0	0	0	0	0	0	0	0	0	0	0	0	0	0	0	0	0	0	0	0	0	0	0	0	0	0	0	0	0	0	0	0	0	0	0
BIOFILM	LC02941_chimney_biofilm	0	0	0	0	0	0	0	0	0	0	0	0	0	0	0	0	0	0	0	0	0	0	0	0	0	0	0	0	0	0	0	0	0	0	0	0	0	0	0	0	0	0	0	0	0	0	0	0
BIOFILM	LC02954_chimney_biofilm	0	0	0	0	0	0	0	0	0	0	0	0	0	0	0	0	0	0	0	0	0	0	0	0	0	0	0	0	0	0	0	0	0	0	0	0	0	0	0	0	0	0	0	0	0	0	0	0
BIOFILM	LC02958_chimney_biofilm	0	0	0	0	0	0	0	0	0	0	0	0	0	0	0	0	0	0	0	0	0	0	0	0	0	0	0	0	0	0	0	0	0	0	0	0	0	0	0	0	0	0	0	0	0	0	0	0
BIOFILM	LC02964_chimney_biofilm	0	0	0	0	0	0	0	0	0	0	0	0	0	0	0	0	0	0	0	0	0	0	0	0	0	0	0	0	0	0	0	0	0	0	0	0	0	0	0	0	0	0	0	0	0	0	0	0
BIOFILM	LC02967_chimney_biofilm	0	0	0	0	0	0	0	0	0	0	0	0	0	0	0	0	0	0	0	0	0	0	0	0	0	0	0	0	0	0	0	0	0	0	0	0	0	0	0	0	0	0	0	0	0	0	0	0
BIOFILM	LC02981_chimney_biofilm	0	0	0	0	0	0	0	0	0	0	0	0.00153885	0.00425615	0	0	0	0	0	0	0.00239151	0.00244794	0	0	0	0	0	0	0	0	0	0.000300998	0.0012807	0	0	0	0	0	0	0.000556528	0.00403237	0	0	0	0	0	0	0	0
BIOFILM	LC02985_chimney_biofilm	0	0	0	0	0	0	0	0	0	0	0	0	0	0	0	0	0	0	0	0	0	0	0	0	0	0	0	0	0	0	0	0	0	0	0	0	0	0	0	0	0	0	0	0	0	0	0	0
BIOFILM	LC02990_chimney_biofilm	0	0	0	0	0	0	0	0	0	0	0	0	0	0	0	0	0	0	0	0	0	0	0	0	0	0	0	0	0	0	0	0	0	0	0	0	0	0	0	0	0	0	0	0	0	0	0	0
BIOFILM	LC02993B_chimney_biofilm	0	0	0	0	0	0	0	0	0	0	0	0	0	0	0	0	0	0	0	0	0	0	0	0	0	0	0	0	0	0	0	0	0	0	0	0	0	0	0	0	0	0	0	0	0	0	0	0
BIOFILM	LC02993D_chimney_biofilm	0	0	0	0	0	0	0	0	0	0	0	0	0	0	0	0	0	0	0	0	0	0	0	0	0	0	0	0	0	0	0	0	0	0	0	0	0	0	0	0	0	0	0	0	0	0	0	0
BIOFILM	LC02998_chimney_biofilm	0	0	0	0	0	0	0	0	0	0	0	0	0	0	0	0	0	0	0	0	0	0	0	0	0	0	0	0	0	0	0	0	0	0	0	0	0	0	0	0	0	0	0	0	0	0	0	0
BIOFILM	LC03001_chimney_biofilm	0	0	0	0	0	0	0	0	0	0	0	0	0	0	0	0	0	0	0	0	0	0	0	0	0	0	0	0	0	0	0	0	0	0	0	0	0	0	0	0	0	0	0	0	0	0	0	0
BIOFILM	LC03005_chimney_biofilm	0	0	0	0	0	0	0	0	0	0	0	0	0	0	0	0	0	0	0	0	0	0	0	0	0	0	0	0	0	0	0	0	0	0	0	0	0	0	0	0	0	0	0	0	0	0	0	0
BIOFILM	LC03008_chimney_biofilm	0	0	0	0	0	0	0	0	0	0	0	0	0	0	0	0	0	0	0	0	0	0	0	0	0	0	0	0	0	0	0	0	0	0	0	0	0	0	0	0	0	0	0	0	0	0	0	0
BIOFILM	LC03012_chimney_biofilm	0	0	0	0	0	0	0	0	0	0	0	0	0	0	0	0	0	0	0	0	0	0	0	0	0	0	0	0	0	0	0	0	0	0	0	0	0	0	0	0	0	0	0	0	0	0	0	0
ENDMEMBER	LC00043_chimney_fluid	0	0	0	0	0	0	0	0	0	0	0	0	0	0	0	0	0	0	0	0	0	0	0	0	0	0	0	0	0	0	0	0	0	0	0	0	0	0	0	0	0	0	0	0	0	0	0	0
ENDMEMBER	LC00046_chimney_fluid	0	0	0	0.00723497	0	0	0.000287657	0.00574655	0	0.00103235	0	0.000169743	0.0101635	0.00975833	0	0	0.0168878	0	0	0.0147958	0	0.000618002	0	0.000844049	0	0	0	0	0	0	0	0	0	0	0	0	0	0	0	0	0	0	0	0	0	0	0	0
ENDMEMBER	LC00047_chimney_fluid	4.83e-07	0.000148053	0.000343346	5.22e-08	1.29e-07	9.23e-09	9.9e-06	1.51e-05	0.000511436	1.3e-07	4.21e-12	2.86e-05	8.1e-06	0.000632639	0	0.00460415	0.00125069	0	0	0.00129668	0	2.13e-07	1.91e-12	4.52e-07	2.71e-09	3.48e-12	1.13e-07	0.00226703	0	0	0	0	0.000292339	1.8e-05	0	0	0	0	0	0	5.22e-05	1.75e-07	1.77e-06	1.37e-07	7.62e-06	2.76e-12	0	0
ENDMEMBER	LC00325_chimney_fluid	0	0	0.000916923	0	0	0	0	0	0	0	0	0	0	0	0	0	0	0	0	0	0	0.00699636	0	0	0.0100029	0	0	0	0	0	0	0	0	0	0	0	0	0	0	0	0	0	0.00756679	0	0	0	0.0121495	0
ENDMEMBER	LC00326_chimney_fluid	0	0.00493281	0	0	0	0	0	0	0.00481612	0	0	0	0	0.00320697	0	0	0	0	0	0	0	0	0	0	0	0	0	0	0	0	0	0	0.0171779	0	0.0099293	0	0	0	0	0	0.000125323	0	0	0.00561566	0	0.0661308	0.0714286	0
ENDMEMBER	LC00327_chimney_fluid	0	0.000779363	0	0.00113861	0.0100831	0.000304499	0.00084294	0.00680926	0	0.00473672	1.51e-05	0.000414125	0.00115716	0.00024832	3.82e-05	0.0041769	1.74e-05	0	0	0.00159398	0	0	0.00163007	0.0518501	0.0106664	0	0	0	0	0	0	0	0.00351143	0	0	0.0511965	0	0	0	0	0.020232	0.00467643	0.00529945	0	0	0	0	0
ENDMEMBER	LC00376_chimney_fluid	0	0	0	0	0	0	0	0	0	0	0	0	0	0	0	0	0	0	0	0	0	0	0	0	0	0	0	0	0	0	0	0	0	0	0	0	0	0	0	0	0	0	0	0	0.0256878	0.0381354	0	0
ENDMEMBER	LC00377_chimney_fluid	0	0	0	0	0	0	0	0	0	0	0	0	0	0	0	0	0	0	0	0	0	0	0	0	0	0	0	0	0	0	0	0	0	0	0	0	0	0	0	0	0	0	0	0	0	0	0	0
ENDMEMBER	LC00378_chimney_fluid	0	0	0	0	0	0	0	0	0	0	0	0	0	0	0	0	0	0	0	0	0	0	0	0	0	0	0	0	0	0	0	0	0	0	0	0	0	0	0	0	0	0	0	0	0	0	0	0
ENDMEMBER	LC00382_chimney_fluid	8.32e-07	1.09e-07	3.58e-17	1.96e-11	0.000242698	2.16e-13	1.9e-07	1.74e-17	5.8e-18	2.34e-11	2.4e-07	0.000147862	0.00152824	1.38e-09	2.39e-13	0.0859743	4.66e-06	0	0.0714809	1.03e-07	0	2.74e-08	2.1e-05	1.85e-17	5.03e-05	2.46e-17	3.7e-09	3.21e-13	8.11e-10	2.63e-05	1.03e-14	0	6.03e-08	2.88e-07	2.92e-17	0	0	1.72e-08	0	0	1.53e-06	2.33e-05	0	0	3.36e-08	5.25e-09	0	0
ENDMEMBER	LC00419_chimney_fluid	0	0.000836236	0	0	0	0.00472991	0	0	0	0.00193525	0	0	0	0	0	0	0	0	0	0	0	0	0	0	0	0	0.00646981	0	0	0	0	0	0.00423956	0	0	0	0	0	0	0	0	0.00410797	0	0	0	0	0	0
ENDMEMBER	LC00420_chimney_fluid	0	0.000143998	0	4.2e-05	0.00459289	0	0.00111462	0	0	8.55e-05	0	0.0190661	0.0074515	0.000352254	0	0.000321944	0.000111706	0	0	0.0027565	0.000191205	0	0	0	0	0	0	0	0	0	0	0	0	0	0	0	0	0	0	0	0	0	0	0	0	0	0	0
ENDMEMBER	LC00603_chimney_fluid	1.53e-07	1.87e-07	1.3e-07	2.5e-07	0.000783481	0.000589886	2.48e-07	3.14e-05	0.000204046	8.37e-08	2.48e-07	0	0	1.37e-07	0.000220924	0.00121167	1.63e-09	0	0	0	0	2.66e-05	0	0	0.00459748	6.65e-08	0.000257595	5.97e-08	5.17e-08	0	0	0	0	0.00465685	0.000181948	0	0	0	0	0	0	0.000298528	5.75e-06	0.00783669	0	0	0	0
ENDMEMBER	LC00604_chimney_fluid	6.34e-08	7.28e-08	2.47e-09	2.63e-08	4.97e-06	0.00407277	0.000112657	4.9e-06	2.45e-09	0	0	0	0	1.01e-05	5.94e-08	1.57e-08	1.11e-05	0	0.000115909	0	0	4.55e-08	0	3.44e-06	6.82e-08	6.58e-08	0	0	0	0	0	0	0	0	0.000258577	0	0	0	0	0	1.6e-08	0	0.000190068	5.11e-06	1.08e-05	7.54e-08	0	4.05e-08
ENDMEMBER	LC00614_chimney_fluid	0	0.00276358	0	0	0.00788153	0	0.00182011	0	0	0	0	0	0	0	0	0	0.0625	0	0	0	0	0	0	0	0	0	0	0	0	0.0074374	0	0	0	0	0.00257838	0	0	0.00910352	0	0	0	0	0	0	0	0	0	0
ENDMEMBER	LC00983_chimney_fluid	3.49e-06	4.51e-16	0.0625	4.09e-12	3.28e-05	3.05e-35	2.75e-12	0.192643	2.77e-07	1.89e-05	4.3e-07	4.56e-25	5.01e-25	3.71e-10	1.79e-05	0.133274	9.51e-13	0	5.06e-16	7.25e-25	0	1.28e-34	6.75e-06	5.57e-15	3.62e-16	2.25e-35	2.11e-19	0	0	1.44e-35	6.05e-26	0	2.17e-35	2.17e-25	0	0	2.04e-20	2.33e-19	0	0	7.99e-25	1.29e-35	1.79e-12	0	1.97e-19	0	1.41e-35	0
ENDMEMBER	LC00984_chimney_fluid	3.87e-06	3.35e-12	4.18e-25	2.19e-14	1.01e-43	6.14e-12	1.13e-14	2.72e-15	7.22e-26	1.28e-05	0	2.5e-35	3.77e-23	7.58e-22	0.000127077	7.04e-08	2.46e-11	0	5.55e-21	1.49e-34	4.66e-45	0	1.3e-59	4.07e-21	4.32e-12	4.39e-47	1.46e-43	0	0	0	6.12e-12	2.38e-25	0	5.58e-47	5.08e-18	2.07e-42	0	0	0	0	1.12e-59	6.15e-47	2.15e-42	1.57e-18	4.42e-47	1.31e-06	0	0
ENDMEMBER	LC00985_chimney_fluid	0	7.37e-05	0	7.01e-05	0.000740559	0	0.0117871	0	0	0.000384612	0	0.0269301	0.0189719	0.00137871	0.000312382	1.1e-05	0.000949431	0	0	0.011963	0	0	0.000926136	0	0	0	0	0	0	0	0.00019499	0	0	0.0647802	0	0	0	0	0	0	0	0	0	0	0	0	0	0
ENDMEMBER	LC00986_chimney_fluid	0.0769054	0	0	0	0	0	0	0	1.17e-05	4.29e-79	0	0	0	0	0	0	0	1.93e-06	0	0	0	0	0	0	0	0	0	0	0	2.53e-78	0	0	2.52e-78	0	3.7e-08	2.28e-06	0	0	0	0	0	0	0	0	0	0	0	0
ENDMEMBER	LC01090_chimney_fluid	0	0.000190796	4.2e-05	0.00080453	0.000305774	0.00212134	0.00012205	0	0	0	0	0	3.12e-05	0.000341317	8.51e-05	0.000379469	0.0458258	0	0	0	0	0.000260378	0.000160748	0.00126972	0.000241362	0.000466125	0	0	0	0	0	0	0	0.00112156	0	0	0	0	0	0	6.26e-06	0	0.000144913	0.0833333	0.00112438	0	0	0
ENDMEMBER	LC01516_chimney_fluid	0	0.000558592	0.000922223	0.0182093	0	0.0018655	0	0.000578256	0.00563759	0.00317388	0	0	0	0.000333454	0.000849503	0.00181149	0	0.000375072	0.00961199	0	0	0.00036502	0.00755859	0	0.010507	0.1215	0.00355278	0.000628546	0	0.0035586	0	0	0.0120965	0.000604218	0.00217639	1.08e-05	0	0	0	0	0.000903992	0.000230345	0.018456	0.0120021	0.00124806	0.000289795	0	0.00675618
ENDMEMBER	LC01518_chimney_fluid	2.97e-08	0	0	4.45e-05	0.00107125	3.18e-08	6.65e-08	0	7.8e-08	5.76e-08	0	0.00122622	7.27e-05	1.18e-07	1.86e-08	0.029874	0	0	0.0429414	0.031861	8.89e-08	2.84e-05	0	0	0.00280455	0	0.0157117	0	3.65e-05	0	5.73e-06	0	0	0	0.00141828	0	0	0	0	0	1.63e-05	0	0	0	0	0	2.24e-05	3.21e-05
ENDMEMBER	LC01520_chimney_fluid	4.12e-08	0.000106974	0.00266078	7.86e-05	0.000173388	4.15e-06	1.13e-05	1.75e-07	0.000451818	6.69e-05	0	6.84e-05	0.000330636	1.02e-07	2.93e-07	8.79e-05	3.41e-06	0	0	0.00165616	0	0	2.51e-05	9.56e-05	0.00285185	2.61e-05	2.88e-05	0	4.73e-05	0	0.000198234	0	6.09e-05	0	0	1.24e-05	0	0	0	0	0	0	0	2.72e-05	1.45e-05	0	0	0
ENDMEMBER	LC01537_chimney_fluid	0	0	0	0	0	0	0	0	0	0	0	0	0	0	0	0	0	0	0	0	0	0	0	0	0	0	0	0	0	0	0	0	0	0	0	0	0	0	0	0	0	0	0	0	0	0	0	0
ENDMEMBER	LC01538_chimney_fluid	0	0.0210498	0	0	0	0	0	0	0	0	0	0	0	0	0	0	0.00655541	0	0	0	0	0	0	0	0	0	0	0	0	0	0	0	0	0	0	0	0	0	0	0	0	0	0	0	0	0	0	0
ENDMEMBER	LC01550_chimney_fluid	0	0	0	0.00438092	0.0147385	0	0.000865413	0.00085702	0	5.4e-05	0	0.00108298	0.00421655	0	0	0.000340204	0.000486774	0	0	0.000894525	0	0.00686375	0	0.000542562	0	0	0	0	0	0	0.000125235	0	0	0	0	0	0	0	0	0	0	0	0	0	0	0	0	0
ENDMEMBER	LC02057_chimney_fluid	0	0	0.0134849	0.000167837	0.000484256	0.00420588	0.00221813	0.0631229	0.0005303	0.00125131	0	0.000286922	0.000120228	0.00705456	0.00166268	0.0213847	0	0	0.000561651	0.00322365	0	0.000303346	0.000146849	0.000725299	0	0.00173054	0	0	0	0	0	0	0	0	0	0	0	0	0	0	0	0	0	0.000342968	0	0	0	0
ENDMEMBER	LC02058_chimney_fluid	3.45e-06	0	0	0	0	0	0	0	1.25e-20	0	0	0	0	3.25e-20	0.0856116	1.3e-20	0	0	0	0	0	0	3.15e-07	0	0	0	0	0	0	0	0	0	0	9.87e-14	7.49e-20	0	0	0	0	0	1.19e-19	0	0	2.16e-20	1.99e-06	0	0	0
ENDMEMBER	LC02060_chimney_fluid	0	0	0	0	0	0	0.007204	0	0	0	0	0	0	0	0	0	0	0	0	0	0	0	0	0	0	0	0	0	0	0	0	0	0	0	0	0	0	0	0	0	0	0	0	0	0	0	0	0
ENDMEMBER	LC02061_chimney_fluid	5.47e-07	0	0	8.22e-08	7e-05	4.37e-11	1.54e-10	3.59e-06	8.06e-07	1.27e-07	0	2.29e-07	4.59e-12	1.25e-10	0	0	1.69e-11	0	1.59e-10	1.59e-10	4.56e-11	0	0	1.5e-10	0	0	0	0	0	0	0	0	0	0	0	0	0	0	0	0	0	0	0	0	0	0	0	0
ENDMEMBER	LC02145_chimney_fluid	1e-07	4.81e-07	1.08e-05	4.31e-05	0.000972903	0.000461843	0	0.0800754	0.00069489	0.00230935	0	0.000314905	0.000335645	2.26e-06	1.48e-05	0.000315169	0.000433701	0	0	0.0010333	1.01e-05	3.49e-06	0.018651	0	1.21e-05	0.000123663	5.01e-06	9.38e-06	0	0.0625	1.12e-05	0	9.87e-05	0.0704807	0	0	0	0	0	0	1.65e-06	1.29e-05	9.3e-06	4.82e-05	0	9.57e-06	5.76e-06	4.91e-06
ENDMEMBER	LC02294_chimney_fluid	0	0.0907213	1.16e-05	0.00607361	0.00151756	0.000440329	0.00257707	0	0	0.000672124	0	0	0	0.000699595	0.000808273	0.000422818	0.00145208	0.0113429	0	0	0	0.0024561	0	4.29e-05	0.00106835	0.00131024	0	0.0625	0	0	0	0	0.000559211	0.0038772	0	0	0	0	0	0	0	0	0.00208167	0.00169056	0.0625	0	0	0
ENDMEMBER	LC02300_chimney_fluid	0	0	0	0	0	0	0	0	0	0.00119697	0	0	0	0	0.0101373	0	0	0	0	0	0	0	0.00168931	0	0	0	0.00246436	0	0	0	0	0	0	0.000347698	0	0	0	0	0	0	0	0.000918734	0	0	0	0	0	0.00290667
ENDMEMBER	LC02301_chimney_fluid	0.0833312	0	6.25e-08	0	1.75e-18	6.83e-36	0	0	0	0	0	0	0	0	0	0	0	0	0	0	0	2.34e-18	7.13e-26	0	1.14e-25	5.41e-36	0	9.59e-35	0	6.77e-35	6.31e-35	0	6.96e-35	2.95e-35	0	7.23e-35	0	0	0	0	0	5.67e-35	0	0	0	3.55e-35	9.58e-35	3.51e-35
ENDMEMBER	LC02302_chimney_fluid	0	0.00195054	0	0.00221768	0.000223206	0.00251477	0	0	0.0004162	0.000231291	0	0	0	0.0208026	6.3e-05	0.00194764	0	0.000569563	0	0	0	0	0.000448086	0.000465277	0.000224113	0.000564282	0.0290291	0.00225658	0	0	0	0	0.00110035	0.000596551	0.00019371	0	0	0	0	0	0	0.000310041	0.000113137	0.000333255	0	0	0	0
ENDMEMBER	LC02303_chimney_fluid	2.13e-07	2.86e-11	1.31e-07	0.000290223	0.0132397	1.27e-10	3.14e-09	0.000738028	1.86e-10	0.00215321	0.102768	0.00151076	1.65e-06	0.000164761	1.42e-10	1.4e-05	1e-05	0	0.000783695	0.000803409	0	2.23e-06	8.04e-05	1.01e-06	1.33e-10	3.67e-06	0.0647514	0	0	5.54e-11	0.00190873	0	0.0204584	1.67e-06	0	2.73e-06	0	0	0	0	6.69e-05	0	5.33e-06	0	2.89e-10	5.43e-05	0	0.000471898
ENDMEMBER	LC03160_chimney_fluid	0	0	0	0	0	0	0	0	0	0	0	0	0	0	0	0	0	0	0	0	0	0	0	0	0	0	0	0	0	0	0	0	0	0	0	0	0	0	0	0	0	0	0	0	0	0	0	0
ENDMEMBER	LC03274_chimney_fluid	3.77e-07	0	0	0	0	0	0	0	3.12e-06	0	0	0	0	0	0	0	3.06e-06	0	0	0	0	0	0	0	0	1.13e-06	0	0	0	0	0	0	3.67e-06	0	0	0	0	0	0	0	0	0	0	0	0	0	0	0
ENDMEMBER	LCr00328_chimney_fluid	0.0666281	0	0	9.91e-265	1.8e-187	1.24e-93	3.14e-264	4.89e-137	2.31e-136	6.56e-264	0	7.52e-264	1.49e-91	0	0	0	0	0	0	4.14e-91	0	0	0	0	0	9.13e-137	0	0	0	0	2.04e-264	0	0	0	0	1.81e-136	0	0	0	0	0	0	0	0	0	8.79e-138	0	0
ENDMEMBER	LCr00620_chimney_fluid	0	0.00322853	0.00787436	0	0	0	0.00669006	0	0.00918417	0	0	0	0	0	0	0	0.0160762	0	0	0	0	0	0	0	0	0	0	0	0	0	0	0.00886238	0	0.00289015	0	0	0	0	0	0	0	0.000155508	0	0	0	0	0	0
ENDMEMBER	LCr01514_chimney_fluid	0	0	0	0	0	0	0	0	0	0	0	0.000160331	0.00271151	0	0.00776438	0	0	0	0	0.00233529	0.00151742	0	0	0	0	0	0	0	0	0	2.65e-05	0.00298587	0	0	0	0	0	0	0.00122378	0.000412286	0	0	0	0	0	0	0	0
ENDMEMBER	LCr01770_chimney_fluid	0	0	0	0.00316033	0.00146125	0.00113771	0.0136549	0.0109852	0	0.00139715	0	0.062297	0.0210669	0.000420996	0.00100128	0.0172001	0.0193185	0.00400488	0.000703035	0.000389939	0.00108097	0.00108224	0.000693312	0.000266209	0	0.00258391	0	0	0	0	0	0	0	0	0	0	0	0	0	0	0.002268	0.00192087	0.00119915	0.00151922	0	0.00212873	0	0
ENDMEMBER	LCr02305_chimney_fluid	0	0	0.00123595	0	0	0	0	0	0.00202748	0	0.00187123	0	0	0.000690497	0.00231436	0.00182083	0	0	0	0	0	0	0	0	0	0	0.00199439	0	0	0	0.000992499	0	0	0	0	0	0	0	0	0	0	0	0.000451648	0	0	0	0	0
PLUME	LC00982_plume	0	0	0.000153016	0.000521956	0.00385701	0	0.00284026	0	0.00357802	0	0.00205698	0.0263649	0.00102246	0.00395793	0.000732165	0	0.00141145	0	0.00410857	0.000290765	0	0.00271786	0.00814641	0.000419847	0	0	0	0.000334514	0.000134701	0.00266329	0.000747652	0	0	0	0.0013723	0.000447621	0	0.00120812	0	0	0.0121625	0.00218649	0	0	0.00993148	0.00010498	0	0.0134116
PLUME	LC01102_plume	0	0	0	0	0	0	0	0	0	0	0	0	0	0	0	0	0	0	0	0	0	0	0	0	0	0	0	0	0	0	0	0	0	0	0	0	0	0	0	0	0	0	0	0	0	0	0	0
PLUME	LC01657_plume	4.08e-08	0.00502334	0.000330065	3.62e-05	0.000846471	0.000303784	0.0556438	1.09e-05	0.000111535	0.000160066	0.00291373	1.15e-06	0.000438205	0.000748607	9.56e-05	0.00652815	0.0132671	0.167537	0.00517928	3.49e-07	0	0.00658008	1.13e-06	0.00264037	0.11023	0.000349471	0.00223118	0.000184422	0	3.93e-07	8.02e-07	0	1.6e-05	0.0187352	0.017407	0.0616571	6.65e-05	0.00138156	0	0	0.000642786	7.61e-07	0.00736433	2.57e-08	9.29e-05	0.00331546	2.13e-05	5.97e-07
PLUME	LC01658_plume	3.12e-07	0	0.000144661	1.4e-06	0.0491677	0	0.000153065	0	3.09e-06	7.13e-06	0	0	0	0	2.12e-09	0	0	5.6e-07	0	0	0	0.120437	0	0.00180569	0.000486075	0	0	0.000164841	0	0	4.53e-06	0	6.56e-07	0.00031701	0	0	0	0	0	0	7.29e-08	0.000185257	6.66e-07	0	0	6.71e-07	0	1.06e-05
PLUME	LC01660_plume	0	0.00190703	0.0151344	0.00451148	0.00128622	0.0764154	0.0331611	2.47e-05	0.000299141	0.013843	0.000501188	0	0	0.00109772	0.00137302	0.0049869	0.00144268	0	0.000655943	0	0	0.000788102	0.00190698	0.00649935	0.0262766	1.39e-05	0.00115253	0.0206212	0.000436985	0	0.00350285	0	0.00489795	1.46e-06	0.000217602	0	0.000186321	0	0	0	4.16e-06	0	0.0110691	0	4.2e-05	0.00445553	0	0.000626062
PLUME	LC01661_plume	3.78e-07	0	5.25e-08	0	0	2.43e-09	0	2.52e-07	0	2.68e-07	6.65e-08	0	0	0	0	0	2.37e-05	0.000388158	0	0	0	1.49e-07	0.12682	0.000200207	0	0	0	3.57e-07	4.23e-08	7.01e-08	0	0	0	0	0.0990784	2.25e-07	4.94e-08	0	0	0	2.61e-08	0	1.7e-06	0.000159332	0.0714286	0	4.24e-07	0
PLUME	LC01663_plume	0	0.00306765	0.0062777	0.0426516	0	0.00275109	0.00066439	0	0	0	0	0	0	0.00754517	0	0	0.000261047	0.00587682	0	0	0	0	0	0.00332927	0	0.00166253	0.0212738	0.00313178	0	0	0	0	0	0.00543462	0.00114715	0	0	0	0	0	0	0.00980736	0	0	0.00137331	0	0.00129011	0
PLUME	LC01664_plume	1.81e-06	1.09e-10	0	8.61e-20	3.21e-19	0	1.83e-12	0.00507401	1.94e-23	2.78e-12	3.52e-07	1.31e-05	2.94e-05	0	1.08e-19	0	0	0	0	5.75e-09	3.57e-27	0	2.85e-27	0.000104955	5.46e-22	4.52e-15	1.57e-15	0.0815171	0	0	1.18e-15	0	3.39e-21	0	3.6e-16	0	0.0987211	0	0	0	0	0	2.96e-15	0	1.82e-16	8.94e-22	4.8e-21	0
PLUME	LC01699_plume	3.39e-07	5.08e-05	4.91e-07	0	0	0	0	4.72e-11	0	0	0	0	0	0	0	0	0	5.38e-15	0.126498	0	0	9.9e-06	0	3.38e-07	0	0	2.74e-15	0	0	0	0	0	0	9.12e-11	0	3.03e-15	0	0	0	0	3.07e-15	0	0.000358965	0	3.26e-15	1.34e-11	2.68e-08	2.92e-16
PLUME	LC01700_plume	1.18e-06	0	1.61e-27	3.22e-16	3.82e-28	3.88e-19	0	6.64e-28	8.11e-11	2.33e-06	1.82e-13	0	0	1.54e-10	1.22e-12	6.52e-11	1.82e-17	1.22e-14	2.66e-23	0	0	3.85e-09	1.8e-05	1.33e-17	3.7e-14	3.01e-07	7.84e-09	2.76e-18	1.85e-23	6.22e-24	3.21e-07	0	0.000252541	1.63e-05	7.91e-06	0	0	2.8e-23	0	0	3.41e-14	4.59e-10	2.93e-28	2.16e-15	3.81e-05	3.21e-06	4.41e-23	0.0889387
PLUME	LC01707_plume	7.77e-07	0.000702954	0.0342019	1.2e-13	3.2e-17	1.24e-10	3.11e-11	1.44e-06	1.33e-08	1.22e-22	0	1.28e-06	2.57e-08	1.26e-22	5.21e-23	1.14e-23	7.98e-07	0	8.05e-11	4.3e-08	7.76e-23	4.22e-23	2.49e-23	3.73e-13	0.127778	0	0	1.46e-09	5.16e-16	0	7.52e-13	0	0	1.86e-10	1.67e-10	8.65e-14	0	0	0	0	3.26e-11	0	0	0	2.18e-12	3.41e-12	5.61e-07	1.69e-13
PLUME	LC01708_plume	2.34e-08	0	1.89e-08	1.97e-05	1.29e-05	0.00464281	1.03e-05	1.36e-06	0	0.00337122	0	0	0	1.24e-05	2.59e-05	0.000302823	0.0625	4.15e-09	0	0	0	1.64e-08	0	0	0.0707497	2.44e-07	1.96e-08	0.00804171	1.18e-06	0	0	0	0	0	0	0	0	0	0	0	0.000255816	1.5e-05	7.44e-07	0	0.0507474	0.0276277	0	0.09485
[truncated: 180 more columns]
