# Supplementary material for: Microbial community differentiation in vent chimneys of the Lost City Hydrothermal Field reflects habitat heterogeneity
Source: Front Microbiomes. 2025 Jan 20;3:1401831. doi: 10.3389/frmbi.2024.1401831 (PMC12993503; doi:10.3389/frmbi.2024.1401831)
Supplement: Supplementary file 3 [file Table3.xlsx]

## Sheet: Sheet1
Amplicon	Correlated Mineral	Correlation Score	p-value	q-value	Domain	Phylum	Class	Order	Family	Genus
ASV 28789	ARA	0.747699	0.000360576	0.00319503	Bacteria	Acidobacteria	Thermoanaerobaculia	Thermoanaerobaculales	Thermoanaerobaculaceae	Subgroup_10
ASV 13595	ARA	0.614145	0.0066982	0.0477135	Bacteria	Actinobacteria	Acidimicrobiia	Microtrichales	Microtrichaceae	Sva0996_marine_group
ASV 5261	ARA	0.646037	0.00377413	0.0282355	Bacteria	Bacteroidetes	Bacteroidia	Chitinophagales	Saprospiraceae	NA
ASV 108	ARA	-0.64492	0.00385483	0.02879	Bacteria	Chloroflexi	Dehalococcoidia	MSBL5	NA	NA
ASV 1415	ARA	0.612424	0.00689712	0.0490072	Bacteria	Proteobacteria	Alphaproteobacteria	Caulobacterales	Hyphomonadaceae	Robiginitomaculum
ASV 25891	ARA	0.634581	0.00467081	0.0343163	Bacteria	Proteobacteria	Deltaproteobacteria	NA	NA	NA
ASV 17903	ARA	-0.667706	0.00246201	0.019024	Bacteria	Proteobacteria	Gammaproteobacteria	Betaproteobacteriales	Burkholderiaceae	Burkholderia-Caballeronia-Paraburkholderia
ASV 21391	ARA	0.631634	0.00492756	0.0360404	Bacteria	Proteobacteria	Gammaproteobacteria	NA	NA	NA
ASV 28789	BRU	-0.702378	0.00115367	0.00939711	Bacteria	Acidobacteria	Thermoanaerobaculia	Thermoanaerobaculales	Thermoanaerobaculaceae	Subgroup_10
ASV 13595	BRU	-0.632849	0.0048204	0.0353227	Bacteria	Actinobacteria	Acidimicrobiia	Microtrichales	Microtrichaceae	Sva0996_marine_group
ASV 15855	BRU	0.661852	0.00277218	0.0212485	Bacteria	Bacteroidetes	Bacteroidia	Chitinophagales	Saprospiraceae	Lewinella
ASV 108	BRU	0.656629	0.00307539	0.0233977	Bacteria	Chloroflexi	Dehalococcoidia	MSBL5	NA	NA
ASV 32052	BRU	0.616013	0.00648753	0.0463664	Bacteria	NA	NA	NA	NA	NA
ASV 22681	BRU	0.614436	0.00666503	0.0475046	Bacteria	Patescibacteria	Parcubacteria	NA	NA	NA
ASV 32666	BRU	-0.619928	0.00606348	0.0435964	Bacteria	Proteobacteria	Alphaproteobacteria	Parvibaculales	PS1_clade	NA
ASV 25891	BRU	-0.62194	0.0058544	0.04223	Bacteria	Proteobacteria	Deltaproteobacteria	NA	NA	NA
ASV 21391	BRU	-0.619641	0.00609375	0.0437929	Bacteria	Proteobacteria	Gammaproteobacteria	NA	NA	NA
ASV 24292	BRU	-0.629841	0.00508931	0.0371348	Bacteria	Proteobacteria	Gammaproteobacteria	NA	NA	NA
ASV 19933	CAL	0.662933	0.00271262	0.0208204	Archaea	Euryarchaeota	Methanomicrobia	ANME-1	ANME-1b	NA
ASV 29510	CAL	0.641785	0.00408885	0.0303743	Archaea	Euryarchaeota	Methanomicrobia	ANME-1	ANME-1b	NA
ASV 10892	CAL	0.635926	0.00455735	0.0335468	Archaea	Euryarchaeota	Methanomicrobia	ANME-1	ANME-1b	NA
ASV 13742	CAL	0.646252	0.00375876	0.0281303	Archaea	Thaumarchaeota	Nitrososphaeria	Nitrosopumilales	Nitrosopumilaceae	Candidatus_Nitrosopumilus
ASV 797	CAL	0.664337	0.00263685	0.0202759	Bacteria	Acetothermia	Acetothermiia	NA	NA	NA
ASV 21271	CAL	0.623689	0.00567752	0.0410601	Bacteria	Acidobacteria	Thermoanaerobaculia	Thermoanaerobaculales	Thermoanaerobaculaceae	Subgroup_10
ASV 15578	CAL	0.615996	0.00648944	0.0463792	Bacteria	Actinobacteria	Acidimicrobiia	Microtrichales	Microtrichaceae	Sva0996_marine_group
ASV 18469	CAL	0.638314	0.00436137	0.0322405	Bacteria	Actinobacteria	WCHB1-81	NA	NA	NA
ASV 3001	CAL	0.688894	0.00156771	0.0125087	Bacteria	Aegiribacteria	NA	NA	NA	NA
ASV 8726	CAL	0.647128	0.00369665	0.0277049	Bacteria	Bacteroidetes	Bacteroidia	Cytophagales	Cyclobacteriaceae	NA
ASV 513	CAL	0.614322	0.00667799	0.0475847	Bacteria	Bacteroidetes	Bacteroidia	Sphingobacteriales	Lentimicrobiaceae	NA
ASV 3440	CAL	0.756674	0.000278377	0.00250972	Bacteria	BHI80-139	NA	NA	NA	NA
ASV 30518	CAL	0.752709	0.000312497	0.00279569	Bacteria	BHI80-139	NA	NA	NA	NA
ASV 539	CAL	0.717759	0.000796634	0.00667022	Bacteria	BHI80-139	NA	NA	NA	NA
ASV 10478	CAL	0.68052	0.00188186	0.0148218	Bacteria	BHI80-139	NA	NA	NA	NA
ASV 20452	CAL	0.656475	0.00308477	0.0234613	Bacteria	BHI80-139	NA	NA	NA	NA
ASV 5750	CAL	0.64665	0.00373043	0.0279404	Bacteria	BHI80-139	NA	NA	NA	NA
ASV 33679	CAL	0.735359	0.000506158	0.00438002	Bacteria	Chloroflexi	Dehalococcoidia	DscP2	NA	NA
ASV 105	CAL	0.667537	0.00247054	0.0190861	Bacteria	Chloroflexi	Dehalococcoidia	DscP2	NA	NA
ASV 24103	CAL	0.611353	0.00702337	0.0498214	Bacteria	Chloroflexi	Dehalococcoidia	DscP2	NA	NA
ASV 14862	CAL	0.701517	0.00117706	0.00957846	Bacteria	Chloroflexi	Dehalococcoidia	MSBL5	NA	NA
ASV 19987	CAL	0.653175	0.00329046	0.0249206	Bacteria	Chloroflexi	Dehalococcoidia	MSBL5	NA	NA
ASV 522	CAL	0.648202	0.00362168	0.0271951	Bacteria	Chloroflexi	Dehalococcoidia	MSBL5	NA	NA
ASV 10484	CAL	0.816165	3.61873e-05	0.000367439	Bacteria	Epsilonbacteraeota	Campylobacteria	Campylobacterales	Sulfurovaceae	Sulfurovum
ASV 6587	CAL	0.616246	0.00646163	0.0461948	Bacteria	Epsilonbacteraeota	Campylobacteria	Campylobacterales	Thiovulaceae	Sulfurimonas
ASV 26049	CAL	0.660247	0.00286264	0.021884	Bacteria	Firmicutes	Clostridia	Clostridia_Incertae_Sedis	Unknown_Family	Candidatus_Desulforudis
ASV 31233	CAL	0.621483	0.00590137	0.0425433	Bacteria	Firmicutes	Clostridia	Clostridiales	Christensenellaceae	NA
ASV 26214	CAL	0.688582	0.00157858	0.0125911	Bacteria	Firmicutes	Clostridia	NA	NA	NA
ASV 24530	CAL	0.630777	0.0050044	0.0365539	Bacteria	Firmicutes	NA	NA	NA	NA
ASV 1017	CAL	0.7939	8.377e-05	0.000810593	Bacteria	NA	NA	NA	NA	NA
ASV 32546	CAL	0.68352	0.00176383	0.013958	Bacteria	NA	NA	NA	NA	NA
ASV 10851	CAL	0.677243	0.00201819	0.0158166	Bacteria	NA	NA	NA	NA	NA
ASV 13090	CAL	0.676421	0.0020536	0.0160717	Bacteria	NA	NA	NA	NA	NA
ASV 22650	CAL	0.674535	0.00213689	0.0166693	Bacteria	NA	NA	NA	NA	NA
ASV 20990	CAL	0.670218	0.002338	0.0181236	Bacteria	NA	NA	NA	NA	NA
ASV 20333	CAL	0.652636	0.00332511	0.0251611	Bacteria	NA	NA	NA	NA	NA
ASV 11904	CAL	0.638644	0.00433489	0.0320541	Bacteria	NA	NA	NA	NA	NA
ASV 30323	CAL	0.628757	0.00518917	0.0378089	Bacteria	NA	NA	NA	NA	NA
ASV 555	CAL	0.627655	0.00529239	0.03849	Bacteria	NA	NA	NA	NA	NA
ASV 19956	CAL	0.619052	0.00615636	0.0441906	Bacteria	NA	NA	NA	NA	NA
ASV 20970	CAL	0.65657	0.00307896	0.023419	Bacteria	Omnitrophicaeota	NA	NA	NA	NA
ASV 32257	CAL	0.642174	0.00405924	0.0301736	Bacteria	Patescibacteria	Parcubacteria	NA	NA	NA
ASV 8382	CAL	0.627985	0.00526133	0.0382862	Bacteria	Patescibacteria	Parcubacteria	NA	NA	NA
ASV 17333	CAL	0.635573	0.0045869	0.0337467	Bacteria	Planctomycetes	OM190	NA	NA	NA
ASV 19471	CAL	0.612866	0.00684556	0.0486855	Bacteria	Planctomycetes	Planctomycetacia	Pirellulales	Pirellulaceae	Bythopirellula
ASV 6532	CAL	0.72887	0.000600651	0.00513358	Bacteria	Planctomycetes	Planctomycetacia	Pirellulales	Pirellulaceae	Pir4_lineage
ASV 31941	CAL	0.617434	0.00633095	0.0453272	Bacteria	Planctomycetes	Planctomycetacia	Planctomycetales	Gimesiaceae	NA
ASV 24669	CAL	0.6686	0.00241729	0.0187036	Bacteria	Proteobacteria	Alphaproteobacteria	Caulobacterales	Hyphomonadaceae	Euryhalocaulis
ASV 21852	CAL	0.623992	0.00564727	0.0408558	Bacteria	Proteobacteria	Alphaproteobacteria	NA	NA	NA
ASV 31393	CAL	0.766839	0.000204914	0.00188555	Bacteria	Proteobacteria	Alphaproteobacteria	Parvibaculales	PS1_clade	NA
ASV 10683	CAL	0.644679	0.00387238	0.028901	Bacteria	Proteobacteria	Alphaproteobacteria	Parvibaculales	PS1_clade	NA
ASV 20932	CAL	0.683666	0.00175826	0.0139168	Bacteria	Proteobacteria	Alphaproteobacteria	Rhizobiales	Hyphomicrobiaceae	Filomicrobium
ASV 18267	CAL	0.681776	0.00183168	0.0144639	Bacteria	Proteobacteria	Alphaproteobacteria	Rhizobiales	Hyphomicrobiaceae	Filomicrobium
ASV 9631	CAL	0.636263	0.00452928	0.033356	Bacteria	Proteobacteria	Alphaproteobacteria	Rhizobiales	Hyphomicrobiaceae	Filomicrobium
ASV 18913	CAL	0.653867	0.00324646	0.0246033	Bacteria	Proteobacteria	Alphaproteobacteria	Rhizobiales	NA	NA
ASV 31302	CAL	0.682875	0.00178868	0.0141436	Bacteria	Proteobacteria	Alphaproteobacteria	Tistrellales	Geminicoccaceae	NA
ASV 28779	CAL	0.660094	0.0028714	0.0219479	Bacteria	Proteobacteria	Deltaproteobacteria	Desulfobacterales	Desulfobacteraceae	NA
ASV 26422	CAL	0.774729	0.000159853	0.0014934	Bacteria	Proteobacteria	Deltaproteobacteria	Desulfobacterales	Desulfobulbaceae	Desulfurivibrio
ASV 24164	CAL	0.742494	0.000416972	0.00366053	Bacteria	Proteobacteria	Deltaproteobacteria	Myxococcales	Haliangiaceae	Haliangium
ASV 21756	CAL	0.640198	0.00421166	0.0312072	Bacteria	Proteobacteria	Deltaproteobacteria	NB1-j	NA	NA
ASV 29412	CAL	0.622066	0.00584153	0.042152	Bacteria	Proteobacteria	Gammaproteobacteria	Alteromonadales	Colwelliaceae	Colwellia
ASV 2287	CAL	0.736127	0.000495845	0.00429673	Bacteria	Proteobacteria	Gammaproteobacteria	B2M28	NA	NA
ASV 15784	CAL	0.623278	0.00571868	0.0413285	Bacteria	Proteobacteria	Gammaproteobacteria	B2M28	NA	NA
ASV 8249	CAL	0.621067	0.00594441	0.0428268	Bacteria	Proteobacteria	Gammaproteobacteria	B2M28	NA	NA
ASV 7535	CAL	0.618754	0.00618823	0.0444033	Bacteria	Proteobacteria	Gammaproteobacteria	B2M28	NA	NA
ASV 22415	CAL	0.650494	0.00346578	0.0261538	Bacteria	Proteobacteria	Gammaproteobacteria	Ectothiorhodospirales	Ectothiorhodospiraceae	Thiogranum
ASV 18257	CAL	0.623196	0.0057269	0.0413849	Bacteria	Proteobacteria	Gammaproteobacteria	NA	NA	NA
ASV 11555	CAL	0.662999	0.00270901	0.0207937	Bacteria	Proteobacteria	Gammaproteobacteria	Steroidobacterales	Woeseiaceae	Woeseia
