# Supplementary material for: Microbial community differentiation in vent chimneys of the Lost City Hydrothermal Field reflects habitat heterogeneity
Source: Front Microbiomes. 2025 Jan 20;3:1401831. doi: 10.3389/frmbi.2024.1401831 (PMC12993503; doi:10.3389/frmbi.2024.1401831)
Supplement: Supplementary file 4 [file Table4.csv]

BinID	Aragonite Corr.	Aragonite p-value	Brucite Corr.	Brucite p-value	Calcite Corr.	Calcite p-value	Taxonomy
Bin048	-0.337	0.202	0.069	0.798	0.744	0.001	d__Bacteria;p__Desulfobacterota;c__Desulfobulbia;o__Desulfobulbales;f__Desulfurivibrionaceae;g__;s__
Bin084	0.048	0.861	-0.293	0.27	0.53	0.035	d__Bacteria;p__Proteobacteria;c__Alphaproteobacteria;o__Caulobacterales;f__Maricaulaceae;g__Robiginitomaculum_B;s__
Bin108	0.587	0.017	-0.592	0.016	-0.215	0.424	d__Bacteria;p__Proteobacteria;c__Gammaproteobacteria;o__Chromatiales;f__Sedimenticolaceae;g__Thiolapillus;s__
Bin126	-0.074	0.786	-0.156	0.564	0.54	0.031	d__Bacteria;p__Proteobacteria;c__Gammaproteobacteria;o__Methylococcales;f__UBA2778;g__;s__
Bin128	-0.051	0.851	-0.168	0.535	0.506	0.046	d__Bacteria;p__Proteobacteria;c__Gammaproteobacteria;o__Methylococcales;f__UBA2778;g__UBA2778;s__
Bin148	0.506	0.046	-0.473	0.064	-0.269	0.314	d__Bacteria;p__Proteobacteria;c__Gammaproteobacteria;o__Thiotrichales;f__UWMA-0217;g__UWMA-0217;s__
